# Supplementary material for: Using HPV-meta for human papillomavirus RNA quality detection
Source: Sci Rep. 2022 Jul 29;12:13058. doi: 10.1038/s41598-022-17318-5 (PMC9338075; doi:10.1038/s41598-022-17318-5)
Supplement: Supplementary file 1 — Supplementary Information. [file 41598_2022_17318_MOESM1_ESM.xlsx]

## Sheet: Titel and Legend
	Information about Supplementary Table 1 (tab Table_HPV coverage)
	TITLE	HPV median coverage obtained from RNA sequencing data from TCGA
	LEGEND	The Supplementary Table S1 (available online) provides the number of total HPV reads and the HPV median coverage (both total and gene coverage)
		for each HPV type detected in a different tissue/organ location from all RNA sequencing data from TCGA

## Sheet: Table_HPV coverage
Tissue/Organ	Total positive samples	HPV type	Total positive samples	Median values
				Total unique reads	No. ORFs	Nt covered	E6	E7	E1	E2	E5 ALPHA	L2	L1
Cervix uteri	291	HPV 16	171	23018	7	5841	453	294	1908	1059	222	1181	1398
		HPV 18	40	18612	6,5	4485	471	315	1688	1047	87	591	1143
		HPV 26	1	12616	3	2184	450	312	1422
		HPV 30	1	31942	3	1038	459	315	264
		HPV 31	7	31323	7	5673	447	294	1887	711	246	762	1092
		HPV 33	9	30755	7	4614	447	291	1932	1049	210	552	351
		HPV 35	6	36095	7	5448	447	297	1911	1098	162	897	705
		HPV 39	5	5611	5	2601	471	327	1560	306	216	657	243
		HPV 45	23	23606	5	3102	468	318	1497	845	219	414	723
		HPV 51	1	172912	6	3636	453	303	741	180		786	1173
		HPV 52	8	23156	7	4737	444	297	1764	1089	225	665	754.5
		HPV 56	1	5340	5	4119	375	312	1494	1050		888
		HPV 58	8	29886	7	4701	447	294	1932	1050	207	852	1210.5
		HPV 59	3	3844	5	3480	480	321	1494	702		306	291
		HPV 68	2	32955	4,5	2992.5	435	294	1904	314			93
		HPV 69	1	19347	6	2904	453	312	402	1020		90	627
		HPV 70	2	20742	5	2695.5	471	327	1154	759	126	327	276
		HPV 73	2	81358	6	4240.5	444	291	1950	329	87	867	750
Endometrium	45	HPV 16	2	3831	5,5	2904	251	284	1038	726	249	426	537
		HPV 38	41	56	6	1926	156	120	537	287		516	546
		HPV 45	2	45	4	888	257	222	165	312	177
Tonsil, NOS	34	HPV 16	30	18158	7	6148.5	453	294	1917	1086	219	1167	1317
		HPV 33	3	20909	7	5631	447	291	1917	1044	210	819	900
		HPV 35	1	43933	7	4533	447	297	1911	1089	162	444	183
Kidney, NOS	10	HPV 16	1	20	4	732	51	111	273	297
		HPV 18	6	411	5	2449.5	399	315	1640	48			114
		HPV 35	1	65	4	1068	354	243	252	219
		HPV 51	1	170	3	1383	345	303	735
		HPV 94	1	167	7	3966	309	144	1323	540		585	990
Base of tongue, NOS	10	HPV 16	7	16186	7	6231	453	294	1911	1091	220.5	1065	1330.5
		HPV 33	1	130407	7	5916	447	291	1932	1047	210	1284	705
		HPV 35	2	28975	5	2178	447	297	758	248		492	366
Liver	9	HPV 16	3	77	5	1692	225	156	414	513	45		303
		HPV 18	1	61	3	1395	306	219	870
		HPV 35	3	66	4	1161	189	255	323	495	147		48
		HPV 45	2	34	5	978	287	162	116	278	136.5
Tongue, NOS	8	HPV 16	6	21453	7	5641.5	453	294	1748	1041	213	614	1471.5
		HPV 33	2	6818	6	2682	303	234	990	704	162	393	186
Bladder, NOS	8	HPV 16	4	7776	6,5	2391	329	269	890	162	157.5	387	831
		HPV 18	4	36	4	862.5	258	254	174	158		90
Sigmoid colon	7	HPV 16	1	41	5	1188	216	198	396	333			45
		HPV 18	6	31	3	1041	180	180	690				99
Overlapping lesion of lip, oral cavity and pharynx	6	HPV 16	4	12646	6,5	2304	453	294	833	939	90	690	297
		HPV 33	2	85309	5,5	4684.5	447	291	1721	677	210	1395	1494
Cerebrum	5	HPV 16	4	160	4,5	1813.5	315	294	753	467			160.5
		HPV 58	1	135	5	1881	255	291	333	804	198
Ovary	4	HPV 18	3	67	3	1893	333	150	1275	87
		HPV -mSK041	1	50	4	1119			405	192		129	393
Upper lobe, lung	2	HPV 16	2	279	5	2106	273	294	975	399	70.5		90
Larynx, NOS	3	HPV 16	3	79	7	2034	369	288	318	396	156	839	673.5
Breast, NOS	3	HPV 2	1	451	7	5907	381	234	1767	795		1152	1434
		HPV 16	2	31	4,5	973.5	107	167	317	363	42
Prostate gland	2	HPV 16		55	5,5	1245	179	156	287	512	66	93
Oropharynx, NOS	2	HPV 16		43577	7	6625.5	453	294	1797	1088	222	1292	1480.5
Lateral wall of bladder	3	HPV 45	1	3532	4	2397	471	318	1563	45
		HPV 56	2	4208	4	2472	465	315	1449				243
Hypopharynx, NOS	2	HPV 16	2	7869	7	3939	453	294	1563	939	133.5	180	376.5
Hard palate	2	HPV 16	2	2947	5	2152.5	354	264	558	416		651	471
Floor of mouth, NOS	2	HPV 16	1	32	5	1101	279	138	369	270	45
		HPV 33	1	26340	3	1860	447	291	1122
Connective, subcutaneous and other soft tissues of lower limb and hip	2	HPV 16	2	24	5	864	156	125	93	399		116	45
Colon, NOS	2	HPV 18	2	33	3,5	1207.5	188	129	854				75
Cecum	2	HPV 18	2	100	4,5	1777.5	248	308	1079	144			72
Cardia, NOS	2	HPV 18	2	175	4	1875	272	267	1040	189			405
Brain, NOS	2	HPV 16	1	41	6	1092	231	51	126	468	126	90
		HPV 155	1	26	5	948	114		99	396		291	48
Upper Gum	1	HPV 16	1	21644	7	6840	453	294	1917	1089	219	1383	1485
Transverse colon	1	HPV 18	1	32	3	810	189	126	495
Thyroid gland	1	HPV 45	1	56	4	849	105	156	231	357
Skin, NOS	1	HPV 16	1	83	7	1296	165	261	90	408	51	135	186
Retroperitoneum	1	HPV 51	1	67506	6	4293	453	303	1605	585		138	1209
Rectum, NOS	1	HPV 18	1	91	4	2097	258	312	1344				183
Posterior wall of oropharynx	1	HPV 16	1	47	6	1503	189	240	177	666	138	93
Posterior wall of bladder	1	HPV 52	1	14712	7	4740	444	297	1944	1098	225	108	624
Pleura, NOS	1	HPV 16	1	67	6	1605	291	219	309	555		138	93
Mouth, NOS	1	HPV 16	1	50	6	1473	99	195	90	288		666	135
Lower lobe, lung	1	HPV 16	1	25978	3	1164	453	294	417
Lower gum	1	HPV 16	1	15812	5	4341	453	294	1275			831	1488
Head of pancreas	1	HPV 16	1	37	6	1002	93	138	123	249	45		354
Gum, NOS	1	HPV 16	1	44260	7	6870	453	294	1914	1092	219	1407	1491
Gastric antrum	1	HPV 18	1	81	4	2130	312	315	1449				54
Descending colon	1	HPV 18	1	24	3	795	186	189	420
Corpus uteri	1	HPV 133	1	153	6	1491	258	48	270	276		456	183
Body of stomach	1	HPV 18	1	103	4	3123	387	315	1623				798
Ascending colon	1	HPV 18	1	87	3	1725	270	309	1146
Anterior wall of bladder	1	HPV 6	1	35882	8	6162	447	294	1944	1062		915	1104
